# Supplementary material for: Factors Associated with Loneliness and Psychological Distress in Older Adults During the COVID-19 Pandemic in Kazakhstan: A Cross-Sectional Study
Source: Medicina (Kaunas). 2025 Apr 11;61(4):703. doi: 10.3390/medicina61040703 (PMC12028759; doi:10.3390/medicina61040703)
Supplement: Supplementary file 1 [file medicina-61-00703-s001.zip]

Archive with 1 entries (1 files):
- medicina-3581960-supplementary.pdf
